# Supplementary material for: Prognostic value of neutrophil extracellular trap signature in clear cell renal cell carcinoma
Source: Front Oncol. 2023 Jul 13;13:1205713. doi: 10.3389/fonc.2023.1205713 (PMC10374836; doi:10.3389/fonc.2023.1205713)
Supplement: Supplementary file 2 [file Table_1.xlsx]

## Sheet: Table S1
	Gene ID		Description
HGNC symbol	Entrez Gene	Ensembl	(coding protein)
ALPL	249	ENSG00000162551	Alkaline phosphatase, biomineralization associated
BST1	683	ENSG00000109743	Bone marrow stromal cell antigen 1
CD93	22918	ENSG00000125810	CD93 antigen
CEACAM3	1084	ENSG00000170956	Carcinoembryonic antigen-related cell adhesion molecule 3
CREB5	9586	ENSG00000146592	Cyclic AMP-responsive element-binding protein 5
CRISPLD2	83716	ENSG00000103196	Cysteine rich secretory protein LCCL domain containing
CSF3R	1441	ENSG00000119535	Colony stimulating factor 3 receptor
CYP4F3	4051	ENSG00000186529	Cytochrome P450 family 4 subfamily F member 3
DYSF	8291	ENSG00000135636	Dysferlin
FCAR	2204	ENSG00000186431	Fc fragment of IgA receptor
FCGR3B	2215	ENSG00000162747	Fc fragment of IgG receptor IIIb
CPPED1	55313	ENSG00000103381	Calcineurin like phosphoesterase domain containing
FPR1	2357	ENSG00000171051	Formyl peptide receptor 1
FPR2	2358	ENSG00000171049	Formyl peptide receptor 2
G0S2	50486	ENSG00000123689	G0/G1 switch 2
HIST1H2BC	8347	ENSG00000180596	H2B clustered histone 4
HPSE	10855	ENSG00000173083	Heparanase
CXCR1	3577	ENSG00000163464	C-X-C motif chemokine receptor 1
CXCR2	3579	ENSG00000180871	C-X-C motif chemokine receptor 2
KCNJ15	3772	ENSG00000157551	Potassium inwardly rectifying channel subfamily J member 15
LILRB2	10288	ENSG00000131042	Leukocyte immunoglobulin like receptor B2
MGAM	8972	ENSG00000257335	Maltase-glucoamylase
MME	4311	ENSG00000196549	Membrane metalloendopeptidase
PDE4B	5142	ENSG00000184588	Phosphodiesterase 4B
S100A12	6283	ENSG00000163221	S100 calcium binding protein 2
SIGLEC5	8778	ENSG00000105501	Sialic acid binding Ig like lectin 5
SLC22A4	6583	ENSG00000197208	Solute carrier family 22 member 4
SLC25A37	51312	ENSG00000147454	Solute carrier family 25 member 37
TECPR2	9895	ENSG00000196663	Tectonin beta-propeller repeat containing 2
TNFRSF10C	8794	ENSG00000173535	TNF receptor superfamily member 10c
VNN3	55350	ENSG0000093134	Vascular non-inflammatory molecule 3
AKT1	207	ENSG00000142208	AKT serine/threonine kinase 1
AKT2	208	ENSG00000105221	AKT serine/threonine kinase 2
ATG7	10533	ENSG00000197548	Autophagy related 7
CLEC6A	93978	ENSG00000205846	Dectin-2
CSF3	1440	ENSG00000108342	Granulocyte colony stimulating factor
CTSG	1511	ENSG00000100448	Cathepsin G
CYBB	1536	ENSG00000165168	NADPH oxidase
DNASE1	1773	ENSG00000213938	Deoxyribonuclease I
ELANE	1991	ENSG00000197561	Neutrophil elastase
ENTPD4	14573	ENSG00000197217	Ectonucleoside Triphosphate Diphosphohydrolase 4
F3	2152	ENSG00000117525	Coagulation Factor III, tissue factor
HMGB1	3146	ENSG00000189403	High mobility group box 1
IL17A	3605	ENSG00000112115	Interleukin 17
IL1B	3553	ENSG00000125538	Interleukin 1 beta
IL6	3569	ENSG00000136244	Interleukin 6
IL8	3576	ENSG00000169429	Interleukin 8
IRAK4	51135	ENSG00000198001	Interleukin 1 receptor associated kinase 4
ITGAM	3684	ENSG00000169896	Complement component 3 receptor 3 subunit
ITGB2	3689	ENSG00000160255	Complement component 3 receptor 3 and 4 subunit
KCNN3	3782	ENSG00000143603	Potassium channel, calcium activated
MAPK1	5594	ENSG00000100030	Mitogen-activated protein kinase 1
MAPK3	5595	ENSG00000102882	Mitogen-activated protein kinase 3
MMP9	4218	ENSG00000100985	Matrix metallopeptidase 9
MPO	4353	ENSG00000005381	Myeloperoxidase
MTOR	2475	ENSG00000198793	Mechanistic target of rapamycin kinase
PADI4	23569	ENSG00000159339	Peptidyl arginine deiminase 4
PTAFR	5724	ENSG00000169403	Platelet activation factor receptor
PIK3CA	5290	ENSG00000121879	Phosphatidylinositol-4,5-bisphosphate 3-kinase
RIPK1	8737	ENSG00000137275	Receptor interacting serine/threonine kinase 1
RIPK3	11035	ENSG00000129465	Receptor interacting serine/threonine kinase 3
SELP	6403	ENSG00000174175	P-selectin
SELPLG	6404	ENSG00000110876	P-selectin receptor
SIGLEC14	10049587	ENSG00000254415	Sialic acid binding Ig like lectin 4
TLR2	7097	ENSG00000137462	Toll like receptor 2
TLR4	7099	ENSG00000136869	Toll like receptor 4
TLR7	51284	ENSG00000196664	Toll like receptor 7
TLR8	51311	ENSG00000101916	Toll like receptor 8
TNF	7124	ENSG00000232810	Tumor necrosis factor-alpha
